# Supplementary material for: Finely manipulating room temperature phosphorescence by dynamic lanthanide coordination toward multi-level information security
Source: Nat Commun. 2024 May 8;15:3846. doi: 10.1038/s41467-024-47674-x (PMC11078970; doi:10.1038/s41467-024-47674-x)
Supplement: Supplementary file 4 — Supplementary Data 1 [file 41467_2024_47674_MOESM4_ESM.xlsx]

## Sheet: Sheet1
	4TPYBOH S0 initial
	C	4.12573	0.999181	0.608387
	C	2.7286	1.00519	0.636848
	C	1.98918	-0.0032375	-0.0192594
	C	2.69893	-1.01355	-0.704573
	C	4.09616	-1.01099	-0.731183
	C	4.8423	-0.00710054	-0.075722
	B	6.40946	-0.00875722	-0.107917
	O	7.03611	-1.0274	-0.800308
	O	7.06634	1.00851	0.558224
	C	0.506162	-0.00061502	0.0126971
	C	-0.22942	1.19876	-0.0151497
	C	-1.63772	1.15502	-0.0081275
	N	-2.33773	0.00236753	0.0169873
	C	-1.63972	-1.15093	0.0576348
	C	-0.231918	-1.19783	0.0556716
	C	-2.43711	-2.41644	0.11152
	C	-2.43268	2.42255	-0.0382048
	C	-1.95984	3.58584	0.60547
	C	-2.72956	4.75253	0.552687
	C	-3.94681	4.72418	-0.137583
	C	-4.33478	3.51635	-0.738233
	N	-3.61168	2.38634	-0.69934
	N	-3.60962	-2.42453	-0.56186
	C	-4.33537	-3.55307	-0.527765
	C	-3.95679	-4.71563	0.161607
	C	-2.74648	-4.69717	0.864319
	C	-1.97343	-3.53161	0.841149
	H	4.68061	1.78438	1.13122
	H	2.19787	1.78137	1.1973
	H	2.1448	-1.78651	-1.2463
	H	4.62758	-1.79676	-1.277
	H	8.00702	-0.97784	-0.789387
	H	8.0358	0.957919	0.504925
	H	0.291625	2.1559	-0.103737
	H	0.288232	-2.15924	0.08083
	H	-1.0179	3.56636	1.16084
	H	-2.38824	5.66468	1.05163
	H	-4.58448	5.60995	-0.206726
	H	-5.2838	3.45403	-1.28649
	H	-5.27872	-3.52797	-1.08863
	H	-4.59636	-5.60266	0.149648
	H	-2.41293	-5.57192	1.43091
	H	-1.03722	-3.47471	1.40356
	H	-1.03722	-3.47471	1.40356
	4TPYBOH S0 final
	C	4.09273	0.952738	0.659033
	C	2.7069	0.958743	0.688249
	C	1.97536	-0.000785	-0.018389
	C	2.67325	-0.962116	-0.75597
	C	4.05917	-0.959869	-0.784968
	C	4.79699	-0.004827	-0.078055
	B	6.35583	-0.006393	-0.11228
	O	6.98109	-0.970143	-0.853981
	O	7.01511	0.956093	0.60138
	C	0.498748	0.001281	0.014188
	C	-0.228618	1.18984	-0.01075
	C	-1.62335	1.14242	-0.006899
	N	-2.30918	0.001614	0.01788
	C	-1.62338	-1.13865	0.058508
	C	-0.229067	-1.18638	0.054923
	C	-2.4158	-2.39804	0.113119
	C	-2.4164	2.40196	-0.041418
	C	-1.98763	3.5324	0.65879
	C	-2.75465	4.68648	0.604936
	C	-3.9215	4.67607	-0.144822
	C	-4.2642	3.49939	-0.802755
	N	-3.54181	2.387	-0.758
	N	-3.53919	-2.43497	-0.605793
	C	-4.26111	-3.54814	-0.572386
	C	-3.91993	-4.67406	0.16974
	C	-2.75516	-4.62981	0.921548
	C	-1.98823	-3.47465	0.894237
	H	4.6464	1.69822	1.221
	H	2.18173	1.69763	1.28536
	H	2.12118	-1.69739	-1.33279
	H	4.58618	-1.70593	-1.37123
	H	7.93822	-0.932724	-0.849308
	H	7.97096	0.917999	0.552156
	H	0.285191	2.14137	-0.089254
	H	0.285307	-2.14052	0.078685
	H	-1.08247	3.49748	1.25479
	H	-2.44979	5.5754	1.14765
	H	-4.55574	5.55241	-0.218159
	H	-5.17176	3.45019	-1.40082
	H	-5.16701	-3.54259	-1.17495
	H	-4.55386	-5.55362	0.158225
	H	-2.45179	-5.47698	1.52812
	H	-1.08495	-3.39624	1.48899
	4TPYBOH S1 final
	C	4.20575	0.905294	0.615806
	C	2.8203	0.900541	0.609869
	C	2.10821	-0.123465	-0.028086
	C	2.83883	-1.13262	-0.669264
	C	4.22343	-1.12093	-0.661602
	C	4.93887	-0.103087	-0.019252
	B	6.49496	-0.091391	-0.015707
	O	7.15062	-1.10827	-0.656541
	O	7.13271	0.934467	0.629041
	C	0.635831	-0.130602	-0.025524
	C	-0.091691	1.09056	-0.047351
	C	-1.48947	1.05779	-0.033919
	N	-2.11293	-0.097791	0.005143
	C	-1.47221	-1.30386	0.032526
	C	-0.066017	-1.32105	0.013331
	C	-2.42024	-2.34074	0.105918
	C	-2.31248	2.29321	-0.083691
	C	-1.81245	3.50358	0.400249
	C	-2.61302	4.63307	0.328812
	C	-3.88384	4.51829	-0.215996
	C	-4.29358	3.26539	-0.658215
	N	-3.53894	2.1749	-0.597749
	N	-3.67721	-1.81417	0.115962
	C	-4.77505	-2.51518	0.176954
	C	-4.72404	-3.90968	0.234898
	C	-3.45161	-4.50938	0.228444
	C	-2.30716	-3.7484	0.165948
	H	4.738	1.70184	1.12645
	H	2.2762	1.68133	1.13149
	H	2.31061	-1.91456	-1.20558
	H	4.76995	-1.90752	-1.17251
	H	8.10656	-1.05637	-0.627828
	H	8.08942	0.895926	0.605194
	H	0.420483	2.03514	-0.170792
	H	0.455758	-2.27014	0.069579
	H	-0.82489	3.55079	0.843087
	H	-2.25141	5.58603	0.700805
	H	-4.54653	5.37287	-0.293125
	H	-5.2849	3.1317	-1.0859
	H	-5.71392	-1.96697	0.177238
	H	-5.63778	-4.48667	0.27929
	H	-3.37025	-5.59067	0.274393
	H	-1.32525	-4.20826	0.164114
	4TPYBOH T1 final
	C	4.06817	1.22554	-0.063777
	C	2.71648	1.24068	-0.04001
	C	1.93215	-3.5e-05	-0.025672
	C	2.71645	-1.24076	-0.04046
	C	4.06814	-1.22565	-0.064253
	C	4.8199	-5.6e-05	-0.077115
	B	6.36621	-5.9e-05	-0.107455
	O	7.00757	-1.21133	-0.120125
	O	7.00758	1.21121	-0.119668
	C	0.537564	-4.5e-05	0.002839
	C	-0.241777	1.20645	0.014951
	C	-1.6192	1.14944	0.030751
	N	-2.32148	1.1e-05	0.027544
	C	-1.61922	-1.14943	0.030797
	C	-0.241807	-1.2065	0.015013
	C	-2.41666	-2.40634	0.042028
	C	-2.41659	2.40637	0.041977
	C	-2.00867	3.5049	0.803264
	C	-2.77695	4.65909	0.781004
	C	-3.9262	4.67981	0.004265
	C	-4.2513	3.53208	-0.710767
	N	-3.52656	2.42008	-0.698205
	N	-3.52647	-2.42009	-0.698403
	C	-4.25127	-3.53204	-0.710943
	C	-3.92639	-4.67968	0.004354
	C	-2.77732	-4.6589	0.781351
	C	-2.00897	-3.50476	0.803591
	H	4.61731	2.16146	-0.075066
	H	2.20057	2.19203	-0.032702
	H	2.20051	-2.19209	-0.03354
	H	4.61727	-2.16158	-0.075938
	H	7.96403	-1.16607	-0.140605
	H	7.96404	1.16595	-0.140194
	H	0.239963	2.17406	-0.020167
	H	0.23985	-2.17416	-0.019922
	H	-1.1201	3.4423	1.4217
	H	-2.4883	5.52339	1.37044
	H	-4.56162	5.55702	-0.044345
	H	-5.14615	3.50638	-1.32913
	H	-5.14597	-3.50641	-1.32953
	H	-4.56186	-5.55685	-0.044255
	H	-2.48887	-5.52312	1.371
	H	-1.12053	-3.44208	1.4222
	(4TPYBOH)2-Eu3+ S0 initial
	C	-8.94887	-2.02004	-0.1053
	C	-7.42172	-1.83409	-0.042482
	C	-6.81916	-0.417502	-0.013246
	C	-7.74312	0.813871	-0.041887
	C	-9.27109	0.627666	-0.104268
	C	-9.87326	-0.789231	-0.13788
	B	-11.3404	-0.968929	-0.20272
	O	-12.2119	0.189534	-0.227547
	O	-11.9061	-2.30385	-0.235312
	C	-5.2916	-0.237291	0.036324
	C	-4.3849	-1.51847	0.055423
	C	-2.85707	-1.3402	0.084486
	N	-2.40328	0.089108	0.105679
	C	-3.16156	1.38242	0.085354
	C	-4.6928	1.21563	0.05449
	C	-2.32287	2.7782	0.074664
	C	-1.7338	-2.51761	0.075229
	C	-2.12827	-4.00402	0.080416
	C	-1.02066	-5.08501	0.081721
	C	0.477219	-4.68815	0.073963
	C	0.884061	-3.20125	0.062733
	N	-0.207368	-2.1693	0.063012
	N	-0.755174	2.77393	0.073363
	C	0.081971	4.02129	0.052549
	C	-0.643284	5.38198	0.033492
	C	-2.19219	5.4394	0.03379
	C	-3.03462	4.14126	0.054071
	C	2.69631	0.403171	4.10987
	C	1.74087	0.312334	5.32418
	C	0.20487	0.258477	5.12467
	C	-0.393187	0.291815	3.7039
	N	0.552785	0.386721	2.54048
	N	0.460211	0.39703	-2.43187
	C	-0.530096	0.332206	-3.55948
	C	0.012168	0.342488	-5.00274
	C	1.53917	0.407394	-5.26011
	C	2.54061	0.465538	-4.0815
	C	2.00991	0.471454	-2.638
	C	2.1105	0.448238	2.68873
	C	4.6059	0.403655	1.35121
	C	3.07104	0.523919	1.37647
	N	2.435	0.614685	0.018858
	C	3.01884	0.53563	-1.36264
	C	4.55301	0.416892	-1.39773
	C	5.33215	0.325333	-0.038354
	O	11.9324	-1.25166	-1.44277
	O	11.9847	-1.2656	1.06803
	B	11.2691	-1.03747	-0.171699
	C	9.84336	-0.643666	-0.139271
	C	9.12809	-0.454127	1.21121
	C	7.631	-0.094187	1.24569
	C	6.8496	0.070731	-0.070749
	C	7.57422	-0.078706	-1.42102
	C	9.07132	-0.438435	-1.45558
	Eu	0.014222	0.357115	0.063477
	H	-9.39523	-3.06879	-0.128928
	H	-6.73649	-2.74503	-0.020225
	H	-7.29636	1.86253	-0.018875
	H	-9.95623	1.53844	-0.12604
	H	-13.2041	-0.085793	0.187019
	H	-12.3131	-2.55685	0.765861
	H	-4.84908	-2.55972	0.040567
	H	-5.37738	2.12722	0.038052
	H	-3.22734	-4.30689	0.085013
	H	-1.31052	-6.1874	0.089674
	H	1.28021	-5.49746	0.076079
	H	1.98176	-2.89353	0.056064
	H	1.22063	3.96347	0.049003
	H	-0.038619	6.34822	0.017215
	H	-2.71764	6.45094	0.017461
	H	-4.17348	4.19471	0.052305
	H	3.82502	0.438597	4.26729
	H	2.17266	0.28251	6.37866
	H	-0.484281	0.189724	6.03029
	H	-1.52032	0.240401	3.54094
	H	-1.6501	0.275199	-3.35378
	H	-0.711571	0.299561	-5.8824
	H	1.92989	0.411012	-6.33102
	H	3.66211	0.509679	-4.28173
	H	5.19967	0.333138	2.32189
	H	5.10904	0.355882	-2.39121
	H	11.2905	-1.88571	-2.08934
	H	11.3016	-1.7407	1.80283
	H	9.70545	-0.588106	2.18494
	H	7.09834	0.037944	2.24507
	H	6.99892	0.064724	-2.39488
	H	9.60608	-0.560783	-2.45489
	(4TPYBOH)2-Eu3+ S0 final
	C	-8.85775	-0.498452	0.566132
	C	-7.48062	-0.641274	0.585915
	C	-6.65822	0.321263	-0.029799
	C	-7.26124	1.42032	-0.670487
	C	-8.64036	1.54042	-0.700595
	C	-9.46357	0.588773	-0.080806
	B	-11.037	0.738597	-0.110456
	O	-11.5193	1.82574	-0.764994
	O	-11.7403	-0.235384	0.521451
	C	-5.21084	0.18259	-0.006929
	C	-4.58593	-1.07732	0.069852
	C	-3.20569	-1.18088	0.085554
	N	-2.40749	-0.086678	0.030114
	C	-2.98139	1.13842	-0.041393
	C	-4.35583	1.30048	-0.062323
	C	-2.04129	2.28462	-0.085737
	C	-2.50629	-2.4879	0.149942
	C	-3.17322	-3.70974	0.20562
	C	-2.44324	-4.89293	0.265731
	C	-1.05253	-4.84029	0.270207
	C	-0.451755	-3.59328	0.21186
	N	-1.14999	-2.44676	0.152876
	N	-0.719726	1.97843	-0.073336
	C	0.190709	2.96558	-0.115827
	C	-0.154438	4.30619	-0.170478
	C	-1.50788	4.63061	-0.18159
	C	-2.45608	3.61315	-0.139117
	C	2.8439	-0.049296	3.69326
	C	2.00651	-0.065071	4.80525
	C	0.629009	-0.143113	4.62403
	C	0.147966	-0.204799	3.32566
	N	0.950629	-0.191152	2.24879
	N	0.91648	-0.456913	-2.17474
	C	0.096845	-0.591066	-3.23025
	C	0.557129	-0.676508	-4.53472
	C	1.93156	-0.621251	-4.74555
	C	2.78659	-0.481562	-3.65584
	C	2.25801	-0.398307	-2.37036
	C	2.29492	-0.111164	2.41524
	C	4.48808	0.031397	1.18752
	C	3.10924	-0.098881	1.17614
	N	2.41634	-0.23091	0.020008
	C	3.0925	-0.250804	-1.15339
	C	4.47137	-0.126545	-1.20101
	C	5.21648	0.024891	-0.016656
	O	11.8785	-0.399709	-0.40743
	O	11.652	1.81739	0.198024
	B	11.0626	0.63401	-0.094242
	C	9.47857	0.466553	-0.071649
	C	8.70007	1.0605	0.933921
	C	7.32354	0.906353	0.968196
	C	6.66656	0.172446	-0.035427
	C	7.43504	-0.413237	-1.05697
	C	8.81421	-0.278697	-1.05844
	Eu	0.001492	-0.317034	0.043678
	H	-9.4861	-1.23197	1.06234
	H	-7.04088	-1.4734	1.12941
	H	-6.6525	2.15268	-1.19437
	H	-9.10075	2.37759	-1.21655
	H	-12.4797	1.92395	-0.787208
	H	-12.7021	-0.150446	0.507014
	H	-5.20517	-1.96489	0.080891
	H	-4.79392	2.28983	-0.088304
	H	-4.25543	-3.75268	0.202624
	H	-2.9596	-5.84708	0.309956
	H	-0.448402	-5.73966	0.317514
	H	0.633231	-3.50186	0.21203
	H	1.23506	2.65988	-0.105268
	H	0.614026	5.0706	-0.20385
	H	-1.82672	5.66775	-0.222304
	H	-3.50909	3.86657	-0.146857
	H	3.91633	0.005128	3.83569
	H	2.43004	-0.019237	5.80401
	H	-0.05604	-0.157804	5.46461
	H	-0.921796	-0.267464	3.13263
	H	-0.969521	-0.631336	-3.01396
	H	-0.141291	-0.784379	-5.3573
	H	2.3389	-0.686917	-5.74992
	H	3.85651	-0.4429	-3.82043
	H	5.02683	0.110671	2.12314
	H	4.99067	-0.10391	-2.15073
	H	11.4396	-1.25262	-0.491709
	H	11.0459	2.55836	0.301679
	H	9.18397	1.64842	1.70998
	H	6.75282	1.40366	1.74813
	H	6.96008	-1.02063	-1.82285
	H	9.38891	-0.755292	-1.84886
	(4TPYBOH)2-Eu3+ S1 final
	C	8.88304	0.44396	0.640943
	C	7.50387	0.500609	0.749899
	C	6.68902	-0.108561	-0.223602
	C	7.3022	-0.762815	-1.30919
	C	8.68217	-0.794993	-1.41651
	C	9.49784	-0.198775	-0.443633
	B	11.0731	-0.25069	-0.566978
	O	11.5639	-0.898306	-1.65443
	O	11.769	0.357461	0.42719
	C	5.24085	-0.064366	-0.109931
	C	4.57722	0.977284	0.567285
	C	3.19709	0.992421	0.66293
	N	2.4261	0.018541	0.116594
	C	3.04197	-0.995585	-0.541168
	C	4.41791	-1.06181	-0.66853
	C	2.14143	-2.02968	-1.09825
	C	2.46072	2.07287	1.35749
	C	3.07749	3.16634	1.9611
	C	2.30034	4.13023	2.59592
	C	0.915495	3.98863	2.61902
	C	0.367719	2.87828	1.99747
	N	1.11215	1.94406	1.38275
	N	0.819734	-1.84178	-0.869874
	C	-0.069593	-2.73035	-1.3431
	C	0.301624	-3.85277	-2.06543
	C	1.65825	-4.05471	-2.30468
	C	2.58381	-3.13633	-1.81888
	C	-3.07297	-2.05974	3.11173
	C	-2.29354	-2.66966	4.09029
	C	-0.908821	-2.53647	4.04494
	C	-0.363251	-1.79021	3.01241
	N	-1.10973	-1.19695	2.06652
	N	-0.827987	1.34902	-1.52605
	C	0.05883	1.97339	-2.31816
	C	-0.315943	2.71166	-3.4296
	C	-1.67299	2.80059	-3.72592
	C	-2.59641	2.15585	-2.90813
	C	-2.15029	1.43153	-1.80581
	C	-2.45806	-1.32323	2.10227
	C	-4.5788	-0.671376	0.921826
	C	-3.19754	-0.63552	1.01893
	N	-2.43314	0.045955	0.1312
	C	-3.04937	0.7144	-0.87344
	C	-4.42685	0.71678	-1.01739
	C	-5.24214	0.013192	-0.112576
	O	-11.8421	1.0483	-0.345091
	O	-11.7624	-1.16309	-1.00609
	B	-11.0981	-0.050061	-0.614988
	C	-9.5112	-0.033463	-0.478969
	C	-8.81884	-1.12178	0.074664
	C	-7.44013	-1.10694	0.212449
	C	-6.69424	-0.003199	-0.237663
	C	-7.37609	1.0852	-0.809971
	C	-8.75813	1.07035	-0.908781
	Eu	0.004763	0.071181	0.332625
	H	9.50627	0.895629	1.40688
	H	7.05971	0.970785	1.62332
	H	6.69798	-1.19995	-2.09973
	H	9.14883	-1.28183	-2.26754
	H	12.5254	-0.933527	-1.73713
	H	12.7318	0.328756	0.359016
	H	5.16491	1.78383	0.986221
	H	4.88238	-1.90283	-1.16716
	H	4.15482	3.27726	1.94332
	H	2.77501	4.98468	3.06881
	H	0.276643	4.71803	3.1047
	H	-0.711193	2.72675	1.9879
	H	-1.11778	-2.52653	-1.13044
	H	-0.44918	-4.54565	-2.429
	H	1.99637	-4.92015	-2.86651
	H	3.63903	-3.29156	-2.00773
	H	-4.15062	-2.16283	3.14877
	H	-2.7667	-3.24351	4.88138
	H	-0.267747	-2.99698	4.7886
	H	0.715866	-1.66036	2.93601
	H	1.10774	1.87276	-2.0442
	H	0.43333	3.20031	-4.04266
	H	-2.0136	3.36694	-4.58744
	H	-3.65233	2.22379	-3.13993
	H	-5.16817	-1.196	1.66293
	H	-4.89154	1.23383	-1.84726
	H	-11.355	1.7834	0.041667
	H	-11.2012	-1.88756	-1.30175
	H	-9.37269	-1.99412	0.412942
	H	-6.93823	-1.97895	0.623529
	H	-6.83042	1.96896	-1.12997
	H	-9.26505	1.9316	-1.33714
	(4TPYBOH)2-Eu3+ T1 final
	C	8.83968	1.1889	0.093595
	C	7.45409	1.19923	0.084153
	C	6.73554	-0.007715	-0.006171
	C	7.44988	-1.21714	-0.096633
	C	8.8355	-1.21167	-0.106342
	C	9.55648	-0.012647	-0.006453
	B	11.1378	-0.015291	-0.006635
	O	11.7344	-1.23132	-0.108591
	O	11.7384	1.19879	0.09514
	C	5.27806	-0.005367	-0.006226
	C	4.53472	1.07966	-0.506475
	C	3.14913	1.05252	-0.494563
	N	2.45403	-0.000375	-0.005072
	C	3.1458	-1.05578	0.483784
	C	4.5313	-1.08768	0.494872
	C	2.3245	-2.16676	1.01767
	C	2.33128	2.1679	-1.02459
	C	2.87726	3.31844	-1.59166
	C	2.0366	4.32198	-2.06229
	C	0.657898	4.16222	-1.95959
	C	0.183406	2.993	-1.38757
	N	0.988806	2.01826	-0.931531
	N	0.982473	-1.99943	0.952779
	C	0.173827	-2.96714	1.41792
	C	0.644619	-4.14685	1.97116
	C	2.0229	-4.32627	2.04198
	C	2.86684	-3.33009	1.56164
	C	-2.87288	1.60371	3.31814
	C	-2.02761	2.08821	4.30915
	C	-0.648112	2.00323	4.13467
	C	-0.180203	1.43331	2.9633
	N	-0.992568	0.962353	1.99997
	N	-0.972409	-0.938181	-1.97815
	C	-0.149741	-1.40128	-2.93646
	C	-0.605403	-1.97708	-4.10982
	C	-1.98294	-2.0772	-4.29152
	C	-2.83871	-1.60071	-3.30562
	C	-2.31339	-1.02747	-2.14748
	C	-2.33539	1.03766	2.16201
	C	-4.53427	0.492486	1.08197
	C	-3.15184	0.494713	1.05581
	N	-2.44195	0.003622	0.00729
	C	-3.14128	-0.490827	-1.04668
	C	-4.52342	-0.496183	-1.08338
	C	-5.28791	-0.00408	-0.003486
	O	-11.8868	0.738684	-0.896092
	O	-11.8895	-0.781675	0.837551
	B	-11.1839	-0.019576	-0.026507
	C	-9.58913	-0.015434	-0.020284
	C	-8.85955	0.093244	1.17543
	C	-7.4791	0.110669	1.18604
	C	-6.7363	-0.007959	-0.009067
	C	-7.46903	-0.1306	-1.20994
	C	-8.84959	-0.120368	-1.2102
	Eu	-0.009355	0.012669	0.014949
	H	9.38696	2.12242	0.186353
	H	6.92938	2.14408	0.202244
	H	6.92179	-2.16013	-0.214559
	H	9.37949	-2.14711	-0.199188
	H	12.7	-1.23713	-0.109953
	H	12.7041	1.20142	0.096298
	H	5.06718	1.92164	-0.929756
	H	5.06109	-1.92984	0.921159
	H	3.94981	3.44373	-1.67432
	H	2.45776	5.21966	-2.50521
	H	-0.032335	4.92051	-2.3131
	H	-0.88788	2.82478	-1.28814
	H	-0.896946	-2.78417	1.34182
	H	-0.048034	-4.89857	2.33384
	H	2.44124	-5.23372	2.46733
	H	3.93907	-3.47176	1.61738
	H	-3.94529	1.67379	3.45504
	H	-2.44291	2.52948	5.21038
	H	0.044521	2.36967	4.88451
	H	0.890116	1.34709	2.78089
	H	0.918429	-1.30322	-2.74792
	H	0.095061	-2.33671	-4.85567
	H	-2.38863	-2.52406	-5.19436
	H	-3.90956	-1.68287	-3.44793
	H	-5.05378	0.914476	1.93101
	H	-5.03419	-0.920007	-1.93682
	H	-11.3748	1.34817	-1.43657
	H	-11.3785	-1.38836	1.38204
	H	-9.40147	0.169678	2.11496
	H	-6.9636	0.16677	2.14013
	H	-6.94569	-0.184201	-2.1599
	H	-9.38369	-0.199704	-2.15396
